# Supplementary material for: Organ-Specific Glucose Uptake: Does Sex Matter?
Source: Cells. 2022 Jul 16;11(14):2217. doi: 10.3390/cells11142217 (PMC9323353; doi:10.3390/cells11142217)
Supplement: Supplementary file 1 [file cells-11-02217-s001.zip]

Archive with 1 entries (1 files):
- cells-1768752-supplementary.pdf
